# Supplementary material for: Tissue analyses reveal a potential immune-adjuvant function of FAP-1 positive fibroblasts in non-small cell lung cancer
Source: PLoS One. 2018 Feb 7;13(2):e0192157. doi: 10.1371/journal.pone.0192157 (PMC5802915; doi:10.1371/journal.pone.0192157)
Supplement: S1 File — (CSV) [file pone.0192157.s005.csv]

	surv_time	DSS	FAP1	Actin	PDGFR_alfa	PDGFR_beta	CD3	CD4	CD8	CD20	CD45RO	FOX3P	CD1A	CD56	CD68
1	114.407894736842	0	1.5	2	1.5	2	2.25	1.75	2.75	2.5	1.25	0	1.5	0	1
2	123.190789473684	0	3	1.5	3	1.5	2	2.25	2	2.5	1.75	0.5	0	0	2.5
3	83.4539473684211	0	1	1.5	0	0	3	1.5	2.5	3.5	2.25	0.5	0	0	1
4	35.7565789473684	1	1.5	2.5	0.75	2	2.5	1.75	1.75	2	2.75	1	1	0	1.5
5	26.7434210526316	1	1.5	1	NA	NA	1.25	0.75	1.25	0.5	0.25	0.5	0.5	0	2
6	15.8223684210526	1	1.5	2	3	2.5	2.25	1	2	1.75	2.25	0.5	0.5	0	1
7	63.5526315789474	0	0.5	1.5	0.75	0.75	2.25	0.75	1.5	1.5	1.75	0	0	0	1
8	26.875	1	0.5	1.5	1	2.75	1.75	1.75	1.5	2	1.25	0	0.5	0	1
9	170	0	1.5	1	1	1	2.75	2.5	3	4	3	0.5	1	0	2
10	183.322368421053	0	3	2.5	2.25	2	2.5	2	2	2.75	2	1	0.5	0	1.5
11	18.75	0	3	2.5	1.25	2.75	1.25	1.75	2	2.25	0.5	1	1	1	1.5
12	67.7631578947368	0	1.5	2	0	0	2.5	1.5	1.75	1	3	0.5	0.5	1	2
13	121.875	0	3	2	2	2.75	1.25	1.75	1.75	1	1.75	1	1	0	1.5
14	12.1381578947368	1	1	2	1.25	2	2	1.5	2.5	1.75	1.25	NA	0.5	0	1
15	76.9078947368421	0	2	1.5	3	2	2	2	2	1.75	1.5	0.5	0.5	0	1.5
16	229.177631578947	0	2.5	1	0.5	1.5	2.25	0.5	2.5	1.5	1.75	2	1	0	1.5
17	1.51315789473684	0	1	1.5	0.25	1	2.75	0	3	2.75	1.5	0.5	0	0	1.5
18	30.7236842105263	0	2	2	2	2.25	2.75	2.75	2.75	2.5	1.5	2	1	0	1.5
19	10.3618421052632	1	2	2	NA	NA	2	1	1	1.25	1	1	1	0	2.5
20	194.309210526316	0	3	1	1.5	1.75	1.5	1.5	1.5	0.5	1.25	1	0	1	1
21	157.763157894737	0	2	1.5	1	1.5	0.5	0.5	0.25	1	0.25	1	1.5	1	2
22	16.2828947368421	1	0.5	1.5	0.25	0	0.75	0	1.25	1.25	1.25	NA	1	0	1
23	50.7565789473684	1	1	1.5	1	2.5	0	2.25	1	1.5	0.25	1	1	0	2
24	15.6578947368421	1	2	2.5	0.75	2.5	1.75	1.25	0.75	0.5	1	1	NA	0	1.5
25	5.52631578947368	1	0.5	1	0	2	1.75	1.25	1.5	1.25	1.25	1	0.5	0	1.5
26	10.2631578947368	1	1	1	0	2.25	1	2.25	0.75	0.5	1	1.5	2	0	1
27	99.8355263157895	0	0	1.5	1	2.5	0.75	0	1.5	0.25	0.75	0	1.5	0	1.5
28	145.559210526316	0	1.5	2.5	1.25	2	2.25	1.25	1.75	3	2	1	0.5	1	1.5
29	83.4539473684211	1	2	3	0	1.25	1	0.75	1.5	0	0.25	1	1	0	2
30	4.63815789473684	1	0.5	2	2.25	2.75	1.5	0.75	2.25	2.25	1.25	0	1.5	1	1.5
31	11.6118421052632	1	2.5	0.5	0.75	3	0.25	0	0.25	0	0.5	0	0	0	1
32	198.980263157895	0	2	1	2.75	3	1.25	0.5	1.75	2.5	0.5	1	2.5	0	1
33	18.3223684210526	0	1	1	1	1	0.75	0.5	1.25	1	0.75	1	1	0	2.5
34	232.993421052632	0	1.5	2	0	0	1.25	2	1.75	0.75	1.75	0.5	0	0	2
35	28.0921052631579	1	2	1.5	2.5	2.5	2	2.5	2.75	3.25	2.25	2	0	0	2
36	18.9473684210526	0	2.5	2	0	2.25	0.5	1	0.5	0.25	0.75	0	0	0	2
37	22.9934210526316	0	2.5	3	1.5	1.75	1.25	1.75	0.75	1.75	1.5	1	0	0	1.5
38	12.5986842105263	1	2	1.5	1.75	3	2.5	2.75	2.25	1.75	1.75	0.5	0	0	1.5
39	192.664473684211	0	1	1	1	1	1.75	2	1.25	1.25	1.5	1	1	1	1.5
40	6.48026315789474	1	2	1.5	NA	NA	2.5	1.75	3	1.25	2	0.5	0	0	2
41	147.796052631579	0	3	1.5	1.25	0	2	2	1.5	1	2	0	0	0	1.5
42	25.6578947368421	1	1	1	1	1.75	1.25	1.5	1.5	0.5	1	1.5	0.5	0	2
43	98.9144736842105	0	NA	1	2.25	3	NA	2.75	NA	NA	NA	1.5	0.5	0	1.5
44	91.0197368421053	0	2	2.5	3	2.25	2.5	1.75	1.75	2	1.25	0	1.5	0	1.5
45	11.6118421052632	1	2	1.5	1.25	1	2.25	2.75	3	2.75	2.75	2	0.5	0	1
46	45.0328947368421	0	2	1	1.5	0.75	2.5	1.25	2.5	1.25	2.5	0.5	0.5	0.5	2
47	45.5592105263158	0	1	2	0	0.5	1	1.75	1.75	0.5	1.75	0	0	0.5	2
48	15.3947368421053	0	3	2.5	1	2.25	1	1.5	0.75	0	1.25	1	2.5	0	1.5
49	17.7960526315789	1	2	1	0.5	2.5	1.75	1.25	0.75	1	2	0.5	0	0.5	1.5
50	61.1184210526316	0	0	2	NA	NA	0	NA	0.5	0	0.5	0	0	0	1
51	187.203947368421	0	0	0.5	0	0	NA	1.75	3	3.5	2.5	1.5	0	0	1
52	16.6118421052632	1	0.5	1.5	0.25	1	0.5	0	0.25	0.25	0.5	0.5	0.5	0	2
53	140.197368421053	0	2	2	1	1.75	1.5	1.5	1.5	0.25	2	0.5	1	0	1.5
54	25.0657894736842	1	2	1	0.25	1.75	1.25	1	1	1.5	1	1	0	0	2
55	22.3355263157895	1	2.5	2	NA	NA	2.5	3	2.5	1.5	2.25	1	0.5	0.5	2
56	13.2894736842105	1	1	2.5	1.5	2.75	0.25	0.5	2.25	0	0.5	0.5	0	0	1
57	55.0657894736842	0	2.5	2	0	1.5	2.5	1.5	2.25	0.5	2.5	1	0	0	1.5
58	47.4671052631579	1	2	1	0.25	0	2	2	1.5	1	3	0	0	0	2
59	129.440789473684	0	2	1	1	1.25	1	1	2	0	2	0.5	0.5	0	1.5
60	5.06578947368421	1	2	1.5	3	1.5	1	1.25	1.75	0.25	1	1	0	0	1.5
61	169.967105263158	0	1.5	2.5	1	2.25	2	2.5	2.5	3.5	2.25	1	0.5	0	2.5
62	103.552631578947	1	1	3	0	0.25	0	0	0.5	1	0.5	0	0	0	1
63	144.243421052632	0	2	2.5	2	1.5	2	2.5	2.5	2	1	1.5	1.5	0	1.5
64	112.171052631579	0	1	2	1	1.25	1.75	1.75	1.75	2	2	1	0.5	0	3
65	134.934210526316	0	1	0.5	2.5	1.5	2.5	2	2.75	3.5	2.5	1	1	0	2
66	158.552631578947	0	0	1	0	1.5	1	1	0.5	1	1.25	1	0	0	1
67	19.0460526315789	1	NA	0	NA	NA	NA	NA	NA	NA	NA	1.5	0	0	1.5
68	46.9078947368421	1	2.5	2	1.75	1.75	2	1	2.25	1.75	1.25	1	1	0	1.5
69	24.7368421052632	1	3	2	3	2	1.5	1.25	1.5	1.5	1.25	0.5	0	0	2
70	133.519736842105	0	3	1	1.5	2.75	2.75	1.5	1.5	1.25	2.25	1.5	2	0	2.5
71	12.9934210526316	1	2.5	2	NA	NA	1.5	NA	1.25	1	1	1.5	0	0	1.5
72	52.5986842105263	0	2	1	3	2	3	3	3	2	2.75	2	0	0	3
73	94.8026315789474	0	2	2.5	NA	NA	1.75	NA	2	0.5	1.25	1	0.5	0	1.5
74	70.9539473684211	1	NA	1	NA	NA	NA	NA	NA	NA	NA	1	0	0	1.5
75	121.513157894737	0	1.5	1.5	NA	NA	2	NA	1.75	1.25	1.25	1	0	0	1.5
76	104.901315789474	1	3	1.5	2	2.75	1.75	2	2	1.25	0.5	1.5	0.5	0	2.5
77	62.3684210526316	0	1.5	2.5	2.25	1.25	1.5	1.75	0.75	0.5	0	0	0.5	0	2
78	145.756578947368	0	1	3	0.25	1.75	1.25	1.75	2.25	1	1	1	0	0	1
79	165.559210526316	0	1	1.5	1	3	1.5	1	1.5	2.5	0.5	1	1	0.5	2
80	24.5723684210526	1	3	2	2	2	1.25	1.25	1.25	0.5	1.25	1	1	0	1.5
81	118.026315789474	0	1	0	2.25	0	1	0	1	0	1.75	0	0.5	0	1.5
82	78.4210526315789	0	NA	2	0	NA	1	2.25	1.25	0.5	1.75	0.5	0.5	0.5	1.5
83	34.8355263157895	0	2	1	2.5	1.25	1	1.75	0.75	1	0.5	0.5	1	0	3
84	44.046052631579	0	3	2.5	2.5	1.75	2	1.25	2.25	1.25	1.25	1	2	0	2.5
85	63.3881578947368	0	2	1.5	NA	NA	2	0.75	3	2	1.75	1	0.5	0	2.5
86	174.539473684211	0	0.5	2.5	1	1	0.5	1	0.25	0.75	1	0.5	1	0	1.5
87	14.9342105263158	0	2	2	2.75	2.5	1.5	0.75	1.75	1	0.25	0.5	0	0	1.5
88	133.980263157895	0	3	1.5	2	2.5	1.75	2.5	1.75	2	2.5	2	1.5	0.5	1
89	46.6776315789474	1	0.5	1.5	0.75	1	1	2	0.5	1.5	1.25	0.5	1	0	1.5
90	29.9342105263158	1	2	2.5	3	1.25	2.25	1.5	2.5	2.5	2.25	1	0.5	0	2
91	57.4342105263158	1	2.5	2	3	1.5	2	2	2	0.75	2	0	0	0	1.5
92	143.256578947368	0	2	1.5	1.75	2.25	2.75	2.25	2.5	3.75	2.25	0.5	0.5	0.5	2.5
93	114.342105263158	1	2	1	0.5	1.5	2	2.5	2	1	1.75	1.5	0.5	0	1
94	19.6381578947368	0	1	2	1.5	2.75	1.5	1	1.5	1.25	1	1	0	0	1
95	17.7302631578947	0	3	2	3	2.25	1.25	1	2	1	0.75	0.5	2	0.5	2
96	137.039473684211	0	1.5	1.5	0	1	2	2.5	2.5	2	1.25	1	1	0	2
97	7.00657894736842	1	1	0.5	0	1	0.75	NA	1	0.75	0.25	0.5	0	0	1
98	130.328947368421	0	2.5	0.5	2.75	3	2	1.75	2	2	1.75	1	1.5	0	1
99	32.2039473684211	1	2.5	1.5	0	2	2	0.5	0.75	1.75	1.25	1	1.5	NA	1.5
100	122.960526315789	0	1	1	0	0	1	0.5	0.75	0.5	2.5	0	0	0	1.5
101	58.7828947368421	0	2	2	3	1.75	2	2.5	1.75	3	2.5	1	1	0.5	3
102	23.8486842105263	1	1.5	2	2.25	1.5	1	1	0.75	0.5	1.25	1	0	0	1
103	14.8684210526316	1	1.5	2	0	0	0.25	0.75	0.75	0.75	1.25	0.5	1	0	2.5
104	15.4605263157895	1	0	2	0	3	1	1	1	1.75	2	0.5	0	0	1
105	85.0986842105263	0	2	1	1.5	1	0.75	1.25	0.75	2.75	0.5	0	0.5	0.5	2
106	15.4934210526316	1	2.5	0.5	0	2	0.75	1.25	0.75	0.5	0.75	1	1	0	2
107	0.197368421052632	0	NA	1.5	NA	NA	NA	NA	NA	NA	NA	2	1	0	1.5
108	19.3092105263158	1	1.5	2.5	1	0.5	2.75	2	3	3.25	2.75	1	0	0	1
109	16.0197368421053	1	1	2	0	0	1	0	1.25	1.25	1.75	0.5	0.5	0	1.5
110	114.638157894737	0	1.5	1	0.5	1	1.5	2.5	1.25	2	2.25	1	1	0	2.5
111	8.42105263157895	1	2.5	1.5	1	3	1.25	1	0.5	1	1.25	1	0.5	0	1.5
112	63.7828947368421	1	1.5	2	0.25	2	1	2	1	1	1.75	1	0.5	0	1.5
113	197.236842105263	0	0.5	2.5	0	1	2.25	2	2.25	1.75	2.25	1	0	0	2
114	91.9407894736842	0	1	2.5	0	0.5	2.75	2	1.5	1.75	2.5	0.5	0.5	0	1.5
115	127.434210526316	1	0.5	2	0.5	1.25	2.25	1.5	3	2.25	2.5	1	1	0	1.5
116	11.5789473684211	0	1.5	2	0.5	1.5	1.5	1.25	1.25	0.75	1.5	1	0	0	1
117	144.407894736842	0	2	0	1.25	2	3	1.75	2.25	2.5	2	1.5	1	0.5	1.5
118	169.802631578947	0	1.5	2.5	1.25	2.5	2	2.5	1.75	2.25	1.25	1	1	0	2
119	235.263157894737	1	2.5	1.5	2.75	3	2	2.25	2.25	2.25	1.25	1	1.5	0	1.5
120	21.3157894736842	1	0.5	3	0	0	1	1.25	1	0.5	1.5	0.5	0.5	0	1.5
121	38.3881578947368	0	1.5	0.5	NA	NA	1.5	0	0.75	0.75	1.5	0	0.5	0	2
122	0.065789473684211	0	0	1	0	0	1.25	0	0.25	0	0.75	0	0.5	0	2
123	36.7434210526316	1	1	2	0	0.25	1.75	1.25	1.25	1.75	2.25	0	0.5	0	2
124	11.8092105263158	1	0.5	2.5	1.5	1	1.75	1	1.75	1.25	1.5	0	0.5	0	1
125	29.4078947368421	1	0.5	2.5	0.25	1	2	1.25	3	1.25	3	0.5	1.5	0	2.5
126	15.0986842105263	1	3	2	0	2.75	0.5	1.75	1.5	0	0.5	0	1	0	1.5
127	17.3684210526316	1	1	0.5	0	0	0.75	0.75	0.75	0.75	1.25	1	0.5	0	2.5
128	140.888157894737	0	2	2.5	0	2.25	1.75	1.75	2.75	2.5	2.25	0.5	1	0.5	2.5
129	28.6184210526316	1	1	0.5	0	0	2.5	0	2.5	1.5	3	1	0.5	0	1.5
130	109.506578947368	0	NA	2.5	NA	NA	NA	NA	NA	NA	NA	1	1	0	1
131	114.868421052632	0	3	2.5	2.25	3	1.75	1.75	2	1.75	0.25	1	1.5	0	1.5
132	10.2960526315789	1	3	0	2.5	2	1.75	1	1.75	1	0.5	2	1.5	0.5	1
133	40.5921052631579	1	1.5	2.5	0.25	1	1.75	0	2.5	2.5	0.5	0	1.5	0	1
134	62.1052631578947	0	2	1.5	0.5	1	1	1.25	0.5	0.75	1.5	0.5	1.5	0	2
135	69.0131578947368	0	3	2	0	1	2	2	1.75	1.25	2.5	1	0.5	0	2
136	49.3092105263158	0	1	1	1	1	1.5	0.75	0.75	0.75	1.5	0	1	0	3
137	53.75	1	1.5	1.5	0	0.5	2.75	1.75	2.5	2.5	2.75	1	0	0	2
138	163.782894736842	0	2	1.5	0	0.5	2.5	2.75	2.5	1.75	3	0	0.5	0	3
139	3.48684210526316	1	2.5	2.5	0	0	1.5	0.25	1.5	0.5	0.75	0.5	0.5	0	1.5
140	7.26973684210526	1	0	1	NA	2	0	0	0	0	0	0.5	0.5	0	1
141	224.671052631579	0	3	2	0.5	1	2.25	1.25	3	2	2.25	1	1	0.5	1.5
142	2.86184210526316	1	1	3	0	1	2.25	1.25	1.75	2.25	1.25	0.5	1.5	0	2.5
143	19.8355263157895	0	1	1.5	0.25	1.25	1.25	1.5	0.5	0.75	1	0	1	0	1
144	3.88157894736842	1	2.5	2.5	2.75	1	2.5	1	2	1	2	1.5	1	0	2
145	37.171052631579	1	3	1.5	1.5	2.25	2.5	1.75	2	2.5	1.75	1.5	0	0	1.5
146	205.625	0	2	1	0.25	1.25	3	2.75	2.75	3	3	2	0.5	0	2.5
147	24.5065789473684	0	1	2.5	0	0.5	2.75	2.25	3	2.5	2.5	0.5	0	0	3
148	91.0197368421053	0	2	2.5	0.5	2.5	2	1.25	2.25	4	1.5	1	1	0	3
149	62.5328947368421	0	NA	2.5	NA	NA	NA	NA	NA	NA	NA	1	1	0.5	1.5
150	20.6907894736842	1	1.5	2.5	NA	NA	2	NA	2.5	1.5	1.75	1.5	NA	NA	NA
151	23.75	1	NA	2	NA	NA	NA	NA	NA	NA	NA	1	1	0	2.5
152	9.27631578947368	1	NA	0	NA	NA	NA	NA	NA	NA	NA	0	0	0	1
153	109.342105263158	0	NA	3	NA	NA	NA	NA	NA	NA	NA	1.5	0.5	0	2
154	121.611842105263	0	NA	1.5	NA	NA	NA	NA	NA	NA	NA	0.5	1	0	2
155	25	1	NA	3	NA	NA	NA	NA	NA	NA	NA	1	0.5	0	1.5
156	120.921052631579	0	0.5	2	0.5	1.5	1.5	1.5	2	1	2	0	0.5	0	2.5
157	34.9342105263158	0	1	1	0	1.5	1.25	0	1.5	0	2.25	0.5	1	0	2
158	39.1118421052632	0	2.5	2.5	0	1	2	1.25	2.5	1.5	1.75	0	0	0	1
159	22.8947368421053	1	1	2	0	1.75	1.25	0.5	0	2.25	1	0	0	0	1
160	11.3815789473684	1	1.5	1	0.5	1	1.5	1	2	1.75	1.5	0	1	0	2.5
161	214.177631578947	0	1.5	1	2.5	0.25	2	1.25	2	1	1	0	1	0	3
162	17.9934210526316	1	0.5	1.5	1.5	1	NA	2.75	2.25	2	2.5	0.5	1	0	1.5
163	12.8289473684211	0	NA	2.5	NA	2	NA	1	NA	NA	NA	NA	1	0	2.5
164	49.2105263157895	0	1	2.5	0	0	0	0	0	0.5	2.75	0	1	0	1
165	79.0131578947368	0	2	1.5	1.25	2.5	2.25	2	2	2.75	1.75	0.5	2	0	1.5
166	8.42105263157895	1	2	0.5	0.5	0.5	1.5	2	2.5	2.25	2.25	0	0	0	1.5
167	122.532894736842	0	2	2.5	0	0.5	2	2.25	1	1.25	2.25	0.5	1	0	2.5
168	0.065789473684211	0	1	1.5	0	0.5	2	1.25	1.75	2	1.5	0.5	0	0	2
169	7.43421052631579	1	1.5	2.5	0	2.25	2.25	1.25	1	1.25	1.75	0.5	0.5	0.5	2.5
170	0.164473684210526	0	0	2	0	1.25	2.75	2.25	3	1.75	3	0	1	0	2.5
171	21.1513157894737	1	1	2	0	0	1.5	1.25	1.5	1	2.25	1	1	0	2.5
172	0.625	0	2.5	2	0.5	2.5	2	1	1	1.25	0	1	0	0	1.5
173	34.6052631578947	1	2	2	0	2.5	1.5	1.75	1.5	0.75	1.5	0	0.5	0	2.5
174	104.835526315789	0	1	1.5	0	1	3	2	2.5	3.5	3	0	1.5	0	2.5
175	13.2565789473684	1	1	1.5	0.5	2.5	1.5	1.5	1.75	1	0.75	0	0	0	1.5
176	111.151315789474	0	1.5	2	0.75	1	1.75	2.75	2.25	0.25	1.25	0.5	0.5	0	1.5
177	0.032894736842105	0	1	3	0	1.5	1.5	1.25	2	0.5	2	0.5	0.5	0	1.5
178	83.3223684210526	0	2	2	1	2.75	1.75	1	2	2.5	0.5	0	1	0	1.5
179	44.6052631578947	0	1.5	2.5	0	1.5	1	1	0.25	0	0.5	0.5	1	0	1
180	146.381578947368	0	1	1	0	1.25	2	1.25	2	3	2.25	1	0.5	0	2.5
181	20.3947368421053	1	2	2	1.5	2.75	2.5	1.75	2	3.25	2.75	0	0	0	1.5
182	119.078947368421	0	2.5	2	0	2.25	2.75	1.75	3	1.5	1.5	0	0.5	0	2
183	135.822368421053	0	1	1	0	1.25	1.5	2.25	2.5	3.25	1.75	1	1	0	2
184	0.986842105263158	0	0.5	0	1	2.5	0	1	0.75	0.25	0	0	1	0	1
185	183.125	0	2	1	0	0.75	2.5	1.75	2	2.25	1.75	1	1	0	3
186	189.638157894737	1	0.5	2	0	1.5	1	1.25	0.75	0	1	0.5	1	0	2.5
187	84.2105263157895	1	1	NA	0	1.5	2.75	2.5	2.5	1	2.75	0	0.5	0.5	2
188	105.953947368421	0	2.5	2	0	1.25	2.75	2.5	1.5	1.25	2.75	1	1	0	2
189	113.717105263158	0	1.5	2.5	0.5	1	0.75	1.25	0.5	1	1.75	1	1	0	2.5
190	4.86842105263158	1	NA	1.5	1	2	0.25	0	0	NA	0	1	0.5	0	2
191	21.6447368421053	1	1	3	0.75	1.75	1.5	1.5	1	0.5	2.5	0	0.5	0	2
192	267.072368421053	0	1.5	3	0	1	1.5	0	0.5	0	1	0.5	0	0	1
193	44.375	0	0.5	2	0	2.25	1.5	0.5	0	1	1.75	0.5	0.5	0	1.5
194	43.9802631578947	1	1.5	2.5	0.25	1	2.5	1.75	3	0.5	1.75	0	0.5	0	2.5
195	25.3618421052632	1	0.5	2	0	1.5	0.5	1.5	0.25	0	0	0	0	0	2.5
196	128.289473684211	0	1	2	1.5	2.5	1.5	2.5	1.25	1.5	1.5	0	0	0	1
197	0.986842105263158	0	2	2.5	NA	1	1.25	1	1.5	1.5	1	0.5	0	0	2
198	4.21052631578947	1	0.5	3	1.5	1.5	1	1.5	1.25	1	1	1	0	0	2.5
199	158.684210526316	0	0.5	2	0	2	1.5	2	2.5	0.75	1.5	0	0.5	0	2
200	154.967105263158	0	1	3	0	1.75	2	0.5	1	0.5	1	0.5	0	0	1.5
201	87.1381578947368	0	2	2.5	2	2.25	2.5	1.5	2.75	2.5	2.5	1.5	0.5	0	1.5
202	0.296052631578947	0	1	1	0	1	1	0	1.25	1	1	0.5	0	0	1
203	151.217105263158	0	0	2.5	1.5	2.5	0.25	1	0.75	0	0.25	2	0	0.5	1.5
204	120.526315789474	0	1	2	2	2	2	1.75	2	2.5	1.75	1	1.5	0	2
205	30.4934210526316	0	3	3	0	1.75	1	1	1	0.75	1.5	0.5	1	0	1.5
206	18.75	1	1.5	2	0.5	1.25	1.75	0.75	1.5	3.5	2.25	1	2	0	1.5
207	184.309210526316	0	1.5	1.5	1.25	3	1.75	1.5	1.75	0.5	0	0	0.5	0	1.5
208	61.1513157894737	1	1.5	3	0.25	1	2.75	3	3	2.25	2.5	1.5	1	0	1.5
209	159.013157894737	0	1.5	2.5	0	1	1.75	1.25	1	1.5	1.25	0.5	0	0	2.5
210	0.098684210526316	0	1	3	2	2.25	1.25	1.5	1	1	0.75	1	1	0	1
211	131.217105263158	0	1.5	3	1.75	2	3	1.25	2.25	3	1.25	1	0	0.5	1.5
212	110.921052631579	0	0	2	0	0.75	1.5	1.5	1	0	1.5	0	0	0	1
213	9.86842105263158	1	2.5	1.5	1.5	1.5	1.25	1	1.5	0	1	0	1	0	1
214	10.5921052631579	0	3	2	1.5	2	NA	1	NA	0	0.75	0.5	0.5	0	2
215	139.934210526316	0	1	1.5	1	1	3	2	3	2	0.5	1	1	0.5	1.5
216	89.4736842105263	0	1.5	2.5	1	NA	0.5	1	0.75	1	0.5	0.5	0	0	1
217	6.05263157894737	1	1	0.5	0.75	1.25	0.5	0	0.75	2	0.5	0.5	0.5	0	2
218	155.197368421053	0	0.5	2.5	1.75	0	0	0	0	0.5	0.25	0.5	0	0	1
219	3.78289473684211	0	1.5	1.5	1	1.25	1.5	0.5	0.5	0.5	0	1	0.5	0	1.5
220	30.7236842105263	0	1.5	3	2.5	0.5	2	1	1.5	2	1.25	0	0.5	0.5	1
221	55.625	0	0	2.5	1.5	1	2	0	1.5	2	0	0.5	0.5	0	1
222	74.2763157894737	0	1.5	3	1.25	0.25	1.5	1	0.75	0.5	1.5	0	1	0.5	2
223	23.2565789473684	0	1.5	2.5	1	0.5	2	1	1.75	1.75	1.5	0	1	0	2
224	122.269736842105	0	1	3	0.75	1	1.5	2	1.75	0.5	1.25	0.5	0	0	2.5
225	2.66447368421053	1	1.5	2	0.5	1.5	1.25	1.75	0.75	0.5	0	0	0	0	1
226	47.4013157894737	1	1	2	0.5	1.75	1.5	1.25	1.75	1	0.25	0	1.5	0	1.5
227	7.33552631578947	0	1	1.5	1.25	1	2	1.5	2.25	3	1.25	0	0.5	0	2.5
228	12.5	1	2	1.5	0.5	2	0.25	0.5	0.5	0.25	0.25	0.5	0	0	1.5
229	75.1973684210526	1	2.5	2	2.5	1.5	1.5	1.25	1.5	2	0.75	0	0.5	0	1.5
230	0.131578947368421	0	1.5	1	1.5	1	1.5	0.75	1.5	1.5	0.5	1	0.5	0	1
231	27.2368421052632	1	1	2.5	3	0.5	2.75	1.75	2.5	3.75	1.5	0	0.5	0	2
232	71.3486842105263	1	0.5	2	0	0.5	1.75	1	2.75	1.5	0.25	1	0.5	0	2
233	117.171052631579	0	0.5	2	3	2.5	1.75	1.75	1.25	0.5	0.5	1.5	0	0	1
234	3.15789473684211	1	0.5	2	2.5	1.25	2	1.75	2.25	2	1.5	0	0.5	0	1.5
235	19.4736842105263	0	NA	2	NA	0.25	NA	NA	NA	NA	NA	0.5	0.5	0	1
236	0.986842105263158	0	2	2	1.5	1	0.75	1	0.75	0	1.5	0	0	0	1.5
237	87.3355263157895	0	1	2.5	0.75	NA	1	0.5	0.75	1.25	0.25	0	0.5	0	1.5
238	250.065789473684	0	1.5	2	1	1.5	3	2.5	3	1.75	3	1	2	0	3
239	14.0460526315789	0	1.5	2.5	0.25	NA	2.25	0.5	2	1	1	0	1.5	0	2
240	0.065789473684211	0	1.5	1.5	2	NA	1	0	0.75	0.75	0	0.5	0	0	2.5
241	10.5921052631579	1	2	2	3	2.5	1.25	1	1	1	0.25	1	0.5	0	1.5
242	39.5065789473684	1	1	2.5	1.25	1.5	1.5	1.5	0.75	0.5	0.25	1	1	0	1
243	20.8552631578947	1	0	2	0	0	0	0	0	0.25	0	0	0.5	0	1
244	54.1776315789474	0	1	3	0.75	1.75	3	2	3	2.5	2	1	1	0	1
245	29.1447368421053	0	NA	2.5	NA	NA	NA	NA	1.5	NA	NA	1	0.5	0	2
246	57.8618421052632	1	0.5	3	0.5	0.75	1	2.25	0.75	1	1.25	0	0	0	1
247	5.92105263157895	1	NA	2.5	NA	NA	NA	NA	NA	NA	NA	0	0	0	2
248	114.967105263158	0	0.5	0.5	1	1	2	2	2	1.75	1.5	0	0.5	0	1.5
249	5.95394736842105	0	1.5	2	2.25	2	1.5	1	2.25	2.75	1.25	0	0	0	1.5
250	5.78947368421053	1	1	3	1	0.5	3	1.5	2.75	3	1.5	0	0.5	0	1.5
251	5.39473684210526	1	0.5	1	1	0.75	0	0	0	0.5	0.5	1	1	0	1
252	169.835526315789	0	0.5	2	0	0.5	1.5	1.25	1.5	1.75	0.25	0	1.5	0	2
253	53.9144736842105	1	1	2.5	1	0	1.25	0.5	0.5	1.25	0.75	1	1.5	0	1.5
254	89.2105263157895	0	1	1.5	1	1	1.25	1.5	1	0.25	0.25	0.5	0.5	0	1
255	145.986842105263	0	0.5	1	0	0	1.5	0.5	1.25	0	2.75	0	0	0	2.5
256	204.177631578947	0	1	1	0.75	1.25	1	1	1.5	1	0.75	0	0	0	2.5
257	17.3026315789474	1	0.5	1	0.75	0	0.5	1.25	0.5	0.75	0.5	0.5	0	0	2
258	128.059210526316	0	1	2	1	1.5	2.25	2	1.75	3	2.25	0.5	1	0	2
259	3.02631578947368	0	1	2.5	0	1.5	0.75	1	0.75	0	0.75	0.5	0.5	0	2
260	76.7105263157895	0	2	2	1	0.5	2.25	1	2	3	1.5	0	1	0	1.5
261	17.6644736842105	1	NA	2.5	NA	NA	NA	1	NA	NA	NA	0.5	1	0	2
262	70.5921052631579	1	0.5	1	0	1	2.75	3	3	2.5	2.25	0	0.5	0	2
263	42.0394736842105	1	1.5	2.5	2	1.25	1	0	0	0	0.25	0	0	0	1
264	9.63815789473684	1	1	0	NA	NA	1.5	NA	0.5	0.25	NA	1	0	0	1
265	33.3881578947368	1	2	1.5	2.5	0.75	2	2	1.5	2.5	2	1	1.5	0.5	2.5
266	26.4144736842105	0	3	3	2.25	2.25	1.25	1	0.75	1	0	0.5	0	0	1
267	69.6052631578947	0	1	2	1.5	0.75	2.25	1	1.5	2.5	1.25	1	1	0	1.5
268	0.065789473684211	0	1	1	1.25	2.5	1	1	1.25	1.5	0.5	0	1	0	1.5
269	88.4868421052632	1	2	2	3	0.75	2.75	2.5	3	2	2.75	1	0.5	0	2.5
270	15.2631578947368	1	1	0.5	0.25	0	0	2.25	2.5	1.5	2	0	0.5	0	2
271	58.0921052631579	0	1	2	1.75	0	2	1.25	2.5	1.25	1.75	0	0	0	1
272	15.1644736842105	1	1.5	2.5	1	1	2	1.5	1.25	2.5	1.25	0	0	0	2.5
273	40.625	1	0.5	0.5	1.25	0.75	1.5	2	1	0.5	1.25	0	1	0	2.5
274	115.921052631579	0	1	2	1.25	1.25	0	0.75	0	0.5	0	0.5	0	0	1
275	140.921052631579	0	2	1.5	1.5	1	2.75	2.5	2.5	1	2.75	0	0.5	0	1.5
276	12.4342105263158	1	2	2	1.75	1.5	2.25	1	2	1.5	1.25	0	0	0	1
277	21.25	1	0	2.5	2.25	0	3	2.75	2	0.5	2.5	1	1.5	0	1.5
278	39.671052631579	1	1	2.5	1	2.5	1.75	1	1.5	1.5	1	0	0	0	2
279	56.9736842105263	1	1	1	0.5	1.5	1	1	0.5	0.5	0	0.5	0	0	1
280	15.5592105263158	1	1	1.5	0.75	0.75	1.75	1.75	0.5	0.5	0.75	0	0	0	0.5
281	194.276315789474	0	0.5	2.5	1	0.75	1.25	1	1.75	1.5	0	0	0	0	1
282	101.414473684211	0	3	2.5	2.75	1.5	1.5	1	1.5	1	0.25	1	0.5	0.5	1
283	18.4868421052632	1	2	2.5	0.25	2.5	0.75	1	0.75	0.5	0.25	0	0	0	1
284	181.776315789474	0	2	2	1.5	0.5	1	0.75	1.5	0.5	1.25	0	0	0	2
285	43.125	1	3	2	3	3	2.25	1	2.5	2.25	1	0	0	0	2
286	21.5131578947368	1	3	1	3	2.5	2.75	1.75	2.75	1.25	2.75	1	0.5	0	2
287	126.677631578947	0	1	1.5	3	2.5	2.5	1.5	2.5	2	2.25	1	2	0.5	1.5
288	1.25	0	2.5	2.5	2.25	1.5	1	1.5	1.25	2	0.5	1	0	0	1.5
289	224.671052631579	0	2.5	1	NA	NA	1.5	1.5	1.25	2	1	0	1	0	1.5
290	158.684210526316	0	1.5	2.5	0	1	1.25	1	0.25	1.25	1.25	1	1	0.5	2.5
291	11.5460526315789	1	1.5	1.5	1	0	1	1	0.5	0.5	0.25	1	0	0	1
292	98.5855263157895	0	1.5	2	2.25	3	1.5	1	2	1	1.5	1	0	0	1
293	4.50657894736842	1	2	1.5	1.5	1.25	1.5	1	1	1	1	1	0	0	1
294	155.855263157895	0	3	2.5	3	2.75	1.75	2.5	1.75	1	1	0	0.5	0	1.5
295	11.8092105263158	1	0.5	1.5	1.5	1	2	1	1.75	1.75	1.75	1	0	0	1.5
296	33.0592105263158	0	2.5	2.5	1.5	1.5	1	0.25	0.5	0	0	0.5	1	0	1
297	166.381578947368	0	1.5	2	2	NA	1.5	1.5	1.5	1.25	0.75	0.5	1	0	1
298	31.3486842105263	1	1	2	3	2.5	2	1	1.5	1.5	0.5	0.5	0	0	1
299	98.1578947368421	1	2.5	2.5	3	2	1.5	1.5	1	1.5	0.25	1	2	0	2
300	42.4671052631579	0	0.5	0	2.75	2.75	2.75	1.75	1.5	3.75	0.75	1	1	0	2
301	126.315789473684	0	1	1	2.75	2.25	2.5	0.75	1.75	3.5	1.75	1	0	0	1
302	30.0657894736842	1	0.5	1.5	2	2	1	0.75	0.75	3.5	0	1	1	0	1.5
303	96.5789473684211	0	0	3	0	0	0	0	1	0	0	0	0	0	1
304	3.81578947368421	1	1.5	0	1.5	2.5	2.5	1.75	2	1	1.5	1	0.5	0	1
305	17.0065789473684	1	0.5	1.5	2.25	2	1	0.75	0.25	0.5	0.25	0.5	0	0	1.5
306	51.8092105263158	1	2	2	1.75	1.75	2	1.5	1.25	2	0.75	2	1	0	2.5
307	24.4407894736842	1	1	2	1.5	1.75	1	1	0.25	0	0.5	0.5	1	0	1
308	23.0921052631579	1	2.5	1.5	1.25	2.5	1	0.25	0	0.5	0.25	0	0	0	2
309	163.980263157895	0	2.5	2	3	3	1.75	1	1.25	1	0.75	0.5	0.5	0	2.5
310	5.09868421052632	0	1	2.5	2.5	2	2.25	1.75	2	1	1.75	0	0	0	1
311	110.723684210526	0	3	1.5	1.5	1.25	1.75	1	1.25	0.75	1.75	1	1	0.5	1
312	228.355263157895	0	1	2.5	0.25	0	1.75	0.5	1	1.75	0.5	0.5	1.5	0	1.5
313	6.18421052631579	1	2.5	1.5	0	2	2	1.25	1.25	1	2	0	0.5	0	1
314	9.57236842105263	1	2.5	2	1.5	2.5	1.25	1.5	0.75	1.5	0.75	1.5	1.5	0	1.5
315	108.190789473684	0	1.5	2.5	2.75	1.75	2.5	3	1.75	1.25	0.75	1.5	0	0	1.5
316	4.50657894736842	1	2	1.5	1.75	2.5	1	0.75	0.5	0	0.5	0.5	0	0	1
317	30.8552631578947	0	1.5	2	2	2.5	2.25	1.75	1.75	0.5	1.5	1	0.5	0	2.5
318	12.4671052631579	1	1	1.5	3	1	0.5	0.5	0	0.25	0	0	0	0	1
319	199.111842105263	0	2.5	2	0	2	2.75	2.5	2	1.5	1.5	0.5	1	0	1
320	128.059210526316	0	1.5	1.5	2	3	1.5	1.75	1	0.75	1.25	1	0.5	0	2.5
321	158.914473684211	0	1	2.5	NA	NA	0	0	0.5	1.5	NA	0	0.5	0	1
322	0	0	1.5	1	2.5	2	1.5	1.25	0.5	2.5	1	0	0	0	1.5
323	90.8552631578947	1	1	3	1.75	1.25	2	0.5	2.5	2.5	1.25	0	0	0	2
324	38.8157894736842	1	NA	3	NA	NA	NA	NA	NA	NA	NA	NA	NA	NA	1.5
325	121.019736842105	0	0.5	2.5	2.25	2.25	0	2	1.5	2.5	1.75	0.5	1	0	1
326	117.697368421053	0	3	2.5	2.5	2.5	NA	0.5	1	0	1	0	0	0.5	1
327	103.75	0	1	2.5	2	1.5	2.75	1	2	1.25	1.25	NA	NA	NA	NA
328	18.3223684210526	1	0.5	2.25	0.5	1	0.25	0	0.5	0	0	NA	NA	NA	NA
329	103.75	0	2.5	2.25	2.75	1	2	1	2	1.25	1	NA	NA	NA	NA
330	76.7434210526316	1	0.5	1.25	1	0	2.75	2.5	2.25	3	1.75	NA	NA	NA	NA
331	102.138157894737	0	2	2	3	1.25	3	2	2.75	3	1	NA	NA	NA	NA
332	35.4934210526316	1	1	1.5	1.5	1.5	1.75	1.25	1.25	2.5	0.25	NA	NA	NA	NA
333	15	1	2	2.25	2.25	3	0	0.5	0	0.5	0	NA	NA	NA	NA
334	100.526315789474	0	1	2	1	2	1	1	1	0.5	0.75	NA	NA	NA	NA
335	101.052631578947	0	3	2.5	2.5	2.25	2.75	2	2.75	2.25	2.5	NA	NA	NA	NA
336	100.197368421053	0	1.5	3	2	0	3	2.75	2.75	1	3	NA	NA	NA	NA
337	4.01315789473684	0	1	2.5	2.75	1	3	2.5	3	2.75	2	NA	NA	NA	NA
338	15.0986842105263	1	1	2.5	1	0	0.25	0	0.25	0	0.25	NA	NA	NA	NA
339	59.2105263157895	0	1.5	2.75	1.75	1	1.5	1	1.75	0.75	0	NA	NA	NA	NA
340	71.3486842105263	1	0.5	2.25	0	1.5	1	0	0	0.25	0.5	NA	NA	NA	NA
341	73.9144736842105	0	0	2.25	0	2	1.75	2	0.5	1	0.5	NA	NA	NA	NA
342	11.7105263157895	1	0.5	1.25	0.75	0	0.75	1	1	1.25	0.25	NA	NA	NA	NA
343	97.3026315789474	0	2	1	0.75	1.25	2	1.75	2.25	1.25	1.25	NA	NA	NA	NA
344	93.75	0	2	2.25	2	2.75	1	1	1	1	0	NA	NA	NA	NA
345	14.6710526315789	1	2.5	2.75	2.25	0.75	2.25	2.25	2	2.5	1.25	NA	NA	NA	NA
346	73.6842105263158	0	3	2.75	1.75	2.75	2	2.25	1.75	0.5	1.25	NA	NA	NA	NA
347	78.2894736842105	0	0	0	2.5	1	1	1	1	0	0	NA	NA	NA	NA
348	91.4144736842105	0	1.5	3	0.75	1.5	1.25	2	1.25	2	0.5	NA	NA	NA	NA
349	71.2828947368421	0	2	2	1	1.75	2	1.75	1	2	0.75	NA	NA	NA	NA
350	90.7236842105263	0	1.5	2	1.5	1	2.75	3	2	1.75	1.75	NA	NA	NA	NA
351	7.33552631578947	0	2	1.25	2.5	2.5	2.75	1.25	2.25	3.75	0.5	NA	NA	NA	NA
352	21.9078947368421	1	0.5	1	1.25	1.75	1	1.25	0.5	0.5	0	NA	NA	NA	NA
353	47.4342105263158	1	1	0.75	1.25	1	2	2	1	1	0.75	NA	NA	NA	NA
354	88.6513157894737	0	2	1	1.75	1	2.75	3	2	2	2.5	NA	NA	NA	NA
355	25	1	2	2	1.5	0	0.5	0.75	0.25	0	0.5	NA	NA	NA	NA
356	88.4210526315789	0	1	1.5	1.5	1.5	1	1	0	0	0	NA	NA	NA	NA
357	28.2236842105263	0	0	2	2.25	1.5	2.75	2.5	2.25	3.75	1.25	NA	NA	NA	NA
358	80.1973684210526	0	1	0.75	1.5	0.75	2.5	1.5	2	2.25	0.25	NA	NA	NA	NA
359	21.0855263157895	1	1.5	2.25	0.5	1	2.25	2.5	2.5	2.5	1.75	NA	NA	NA	NA
360	86.7105263157895	0	1.5	3	2.5	1.25	2.5	2.5	2.75	1.5	1	NA	NA	NA	NA
361	86.5460526315789	0	1	2	1.5	1.25	3	2.75	2.25	2.5	0.75	NA	NA	NA	NA
362	22.2368421052632	1	1	2.5	1	1	2	2.5	1.75	1	1.75	NA	NA	NA	NA
363	86.2171052631579	0	2	1.5	1	2	3	3	2.5	1.25	0.75	NA	NA	NA	NA
364	86.0197368421053	0	0.5	1.75	0	0.25	0.25	1	0	0	0	NA	NA	NA	NA
365	29.0460526315789	0	0	2	0	0	1.25	1.25	0.25	0	0	NA	NA	NA	NA
366	12.9276315789474	1	2.5	3	3	1	2.25	2.5	1.75	2.75	1	NA	NA	NA	NA
367	0.921052631578947	0	2	2	1	2.25	1.25	1	1.5	1.5	0	NA	NA	NA	NA
368	83.125	0	3	0.25	1	1	2	1.5	1.75	2.25	0	NA	NA	NA	NA
369	36.4144736842105	1	1	1.25	1.25	0.75	2	2.25	2.25	2	0	NA	NA	NA	NA
370	81.2171052631579	0	1.5	2.25	2.25	1.25	2	0.5	1	1.25	0.75	NA	NA	NA	NA
371	65.2960526315789	0	2.5	1.5	1	1	1.75	1.5	2	2	1.5	NA	NA	NA	NA
372	60.8223684210526	0	1.5	1.25	2	1	3	2.5	2.5	3.5	2	NA	NA	NA	NA
373	43.7171052631579	1	0.5	1.5	1.25	1.25	2	1.5	1	1.75	1	NA	NA	NA	NA
374	15.5921052631579	0	1	1.25	2.25	1.75	0.75	1.5	1	0.5	0.5	NA	NA	NA	NA
375	11.4473684210526	1	0.5	2	0.5	1.5	3	2.75	2.25	2.25	1.25	NA	NA	NA	NA
376	76.9078947368421	0	1	1	1.5	0.5	1.25	1.5	2	0.5	0.25	NA	NA	NA	NA
377	45.3947368421053	1	0.5	2.25	0	0	2	2.75	0.75	0.25	0.5	NA	NA	NA	NA
378	75.6578947368421	0	0	1.5	0	0.5	0.25	1	1	0	0	NA	NA	NA	NA
379	9.07894736842105	0	1	1	1.25	0.5	2.5	2	2	2	0.5	NA	NA	NA	NA
380	74.8355263157895	0	2.5	2.5	1.75	1	3	2.25	3	3.5	1.5	NA	NA	NA	NA
381	74.7368421052632	0	2	0.5	2	1	2.25	2.75	2	1.25	1	NA	NA	NA	NA
382	67.8618421052632	1	2	2.5	0.75	0	1	1.25	0	1.5	1.75	NA	NA	NA	NA
383	30.5921052631579	0	1.5	1.5	2.25	0	2.5	1.75	2.5	1.5	1.5	NA	NA	NA	NA
384	4.83552631578947	0	1	0.5	0.5	2.25	0.25	0	0	0	0.25	NA	NA	NA	NA
385	0.065789473684211	0	0.5	1	1.25	1.25	0.5	0.75	0.5	0	0	NA	NA	NA	NA
386	73.0263157894737	0	2	1.5	2.5	2.25	2	2	1.5	1.75	0.5	NA	NA	NA	NA
387	71.0526315789474	0	2.5	1.5	3	3	2	1.5	2.25	1	0.75	NA	NA	NA	NA
388	27.9934210526316	1	3	3	0.5	2	1.25	1.5	0.5	0.25	0	NA	NA	NA	NA
389	1.34868421052632	0	1.5	2	2	2	1.75	1	1.5	1	0	NA	NA	NA	NA
390	68.75	0	2	0.75	1	1	1	1	0.75	1.5	1.25	NA	NA	NA	NA
391	68.1907894736842	0	3	0.75	2.25	1.25	1	1	0.5	0	0.25	NA	NA	NA	NA
392	8.42105263157895	1	1	2	NA	NA	NA	NA	NA	NA	0	NA	NA	NA	NA
393	25.4934210526316	1	1.5	1	2	0.5	2	2	2.25	1.5	0.25	NA	NA	NA	NA
394	66.9078947368421	0	1	2	1.75	1.5	1	1.5	0.5	1.5	0.25	NA	NA	NA	NA
395	10.8223684210526	1	2	0.75	2.25	1	2	2	1	1	0.5	NA	NA	NA	NA
396	26.6118421052632	1	1	2	2.25	1.5	2.5	0.75	1	2.25	0.5	NA	NA	NA	NA
397	18.0921052631579	1	1.5	0.75	1.75	1	0	0.5	0	0	0	NA	NA	NA	NA
398	21.2828947368421	1	2.5	2.75	2.5	1.75	2.75	2	3	1	2.5	NA	NA	NA	NA
399	4.80263157894737	1	2.5	0.75	1.25	3	1.5	0	1.25	0	0	NA	NA	NA	NA
400	11.1842105263158	1	2.5	1.5	2.25	1.75	3	2.5	1.75	2.5	2.25	NA	NA	NA	NA
401	63.0263157894737	0	1	1	2	2	1.75	2.75	2	2.5	1.5	NA	NA	NA	NA
402	7.13815789473684	1	1.5	1	0.5	2.25	0	1	0	0	0.75	NA	NA	NA	NA
403	62.5328947368421	0	2	1.75	1.25	1.25	2.5	2.25	2.25	0.25	0.5	NA	NA	NA	NA
404	61.9078947368421	0	3	1.75	1.5	2.5	2	2	1.5	2.25	0	NA	NA	NA	NA
405	0.361842105263158	0	2	1	1.75	0	2.5	2.25	2.75	0	2.5	NA	NA	NA	NA
406	59.5394736842105	0	2	3	1.25	2.25	2.75	1.5	2.25	1.25	1.5	NA	NA	NA	NA
407	49.3092105263158	0	2.5	2.25	2	2	2.5	2	2.5	2.75	1.5	NA	NA	NA	NA
408	56.6447368421053	1	1.5	1.5	0.75	2	2	2.25	1.75	2	1	NA	NA	NA	NA
409	58.1907894736842	0	3	0.5	2.5	2.5	2.5	1.75	2.25	1	0	NA	NA	NA	NA
410	57.4671052631579	0	3	0.25	1	1.5	1	1	1	0	0.5	NA	NA	NA	NA
411	13.8486842105263	1	1	1.75	1.25	0.75	1.25	1.5	1.25	1.75	0	NA	NA	NA	NA
412	27.6973684210526	0	2	1.75	0	1.75	1	1.25	1.5	1	0	NA	NA	NA	NA
413	7.66447368421053	1	2	1.5	0	1	1	1	1.25	0.5	0.25	NA	NA	NA	NA
414	46.4144736842105	1	2.5	3	1	1	2.25	2	1.5	0.75	1	NA	NA	NA	NA
415	52.171052631579	0	2	2.75	2	1.25	2.25	2	1.75	2.75	1	NA	NA	NA	NA
416	34.6052631578947	1	1	2	2.75	0.5	2.5	1.5	2	1	1.5	NA	NA	NA	NA
417	50.2302631578947	0	3	1.75	2.75	1.75	3	1.75	1.5	1.75	2	NA	NA	NA	NA
418	4.50657894736842	1	3	0.5	2.25	2.75	1	0.75	0.75	0	0	NA	NA	NA	NA
419	39.4078947368421	1	2	0.5	3	2.5	3	3	2	1	2.5	NA	NA	NA	NA
420	48.7828947368421	0	2	1.25	3	1.5	2.5	2.5	2.25	2	1	NA	NA	NA	NA
421	2.46710526315789	0	1.5	0	3	1.25	2	1.5	1.25	1.5	0.5	NA	NA	NA	NA
422	48.4868421052632	0	2.5	2	2	2.25	2.5	2	2.25	1.75	1.75	NA	NA	NA	NA
423	47.6315789473684	0	2.5	2	2.75	1.75	2	1.25	2.25	1.25	1	NA	NA	NA	NA
424	46.0197368421053	0	1	0.75	NA	NA	1	0	1	0	NA	NA	NA	NA	NA
425	45.9539473684211	0	1.5	0.75	1.25	0	0.25	0.25	0	0	1	NA	NA	NA	NA
426	45.4934210526316	0	1	1	2	0.5	2	0.75	1	0	NA	NA	NA	NA	NA
427	45.3618421052632	0	1	1.25	0.5	0	1	2.25	0.5	0	0.75	NA	NA	NA	NA
428	7.36842105263158	1	3	2.25	1.25	2	2.25	2.5	2	2	0.75	NA	NA	NA	NA
429	44.5723684210526	0	2.5	1.5	2	1.5	3	2.25	3	1.5	1.25	NA	NA	NA	NA
430	12.8289473684211	0	3	0.75	3	2.5	3	3	2.75	2.5	2.25	NA	NA	NA	NA
431	30.0328947368421	1	2.5	1.5	2.25	1.5	1	1.5	1.25	1	0	NA	NA	NA	NA
432	43.421052631579	0	2.5	1.25	2.5	1.75	2.25	2.25	2.5	3.75	1.75	NA	NA	NA	NA
433	42.9605263157895	0	0.5	1	2.75	2.25	1.5	0.75	2	2.75	0.5	NA	NA	NA	NA
434	42.2697368421053	0	2	2	2	1.25	2	1.75	1.25	2.5	0.5	NA	NA	NA	NA
435	41.5789473684211	0	0.5	2.25	0.25	0.75	1	1	1.25	0.25	0.25	NA	NA	NA	NA
436	39.7368421052632	0	1	1	1.25	0.25	1	1	0.75	1	0	NA	NA	NA	NA
437	10.2631578947368	1	1.5	0.5	1.5	2.75	1	1	2.25	0.5	0	NA	NA	NA	NA
438	40.8881578947368	0	2	0.5	2	1.5	2	1.25	1	1.25	1	NA	NA	NA	NA
439	22.9605263157895	0	1	1	2.75	1.25	1	0.25	0.25	0	0	NA	NA	NA	NA
440	13.2565789473684	1	2	1.5	1.25	1.75	2.75	2.25	3	0.75	1.5	NA	NA	NA	NA
441	32.9276315789474	1	0.5	1.25	1.5	1.75	0.75	0.5	0.25	0.25	0	NA	NA	NA	NA
442	6.44736842105263	1	2.5	1.5	1.75	0.5	2.25	1.25	1.5	1	0.25	NA	NA	NA	NA
443	20.7894736842105	1	0.5	1.5	0.5	0	1.75	1	2	1.25	1	NA	NA	NA	NA
444	23.5197368421053	1	2	0.75	3	1.5	1	1.5	1.5	2.25	1	NA	NA	NA	NA
445	3.02631578947368	0	1.5	2	3	3	2.75	1.25	3	1.5	1	NA	NA	NA	NA
446	36.7434210526316	0	2	1	2	0.5	2.75	2.25	2.5	4	2	NA	NA	NA	NA
447	36.5131578947368	0	2	2.75	2.75	0.75	1.25	1.5	1.5	1.75	0.5	NA	NA	NA	NA
448	10.0657894736842	1	1.5	1.75	3	3	2.25	1.5	1.5	0	0.75	NA	NA	NA	NA
449	12.4013157894737	0	2.5	2.25	1.75	1	2.25	2	2.5	2	1	NA	NA	NA	NA
450	35.4605263157895	0	1	2.25	0.5	0.25	0.5	0	1	0	0	NA	NA	NA	NA
451	35.3947368421053	0	3	3	2.75	1.75	2	1.5	2.5	1	0	NA	NA	NA	NA
452	34.9013157894737	0	1	1.25	1.25	0	1.75	1	0.75	0.75	1	NA	NA	NA	NA
453	27.1710526315789	0	3	2.75	0	2.5	2.25	1.5	1.5	1.5	0.25	NA	NA	NA	NA
454	34.2105263157895	0	1.5	1.25	2.25	0	1	1.75	1.25	2.5	0	NA	NA	NA	NA
455	33.8815789473684	0	1	0.75	1.5	0	NA	2.75	1	1.5	1	NA	NA	NA	NA
456	5.625	1	2	2.75	1.25	0.75	1.5	0.75	2	0.75	2	NA	NA	NA	NA
457	101.546052631579	0	1.5	1.25	0	NA	2.25	1.25	2.5	2	2.5	NA	NA	NA	NA
458	61.7763157894737	0	1	1.75	1	0.25	1.25	1	0.75	0.75	1.5	NA	NA	NA	NA
459	0.855263157894737	0	2	3	1.5	2.25	2.75	2.75	2.5	2.5	2.75	NA	NA	NA	NA
460	0.131578947368421	0	1	2.25	0.75	0.25	2	2.5	2	1.5	2	NA	NA	NA	NA
461	92.7960526315789	0	1	3	0.5	1.5	1	0.5	1.5	0.25	1	NA	NA	NA	NA
462	13.2894736842105	1	0.5	2.5	1	1	1	0.5	1.25	0	1.25	NA	NA	NA	NA
463	40.1973684210526	0	1	2	0.75	1.25	2.25	2.25	2.5	1.75	2	NA	NA	NA	NA
464	19.0131578947368	1	2	1	3	2	2	2.25	1.5	1	2.25	NA	NA	NA	NA
465	86.8092105263158	0	2	2.25	0.75	1.5	1.75	0.5	1.75	1	1.75	NA	NA	NA	NA
466	13.8486842105263	1	1	1.25	1.5	2.75	1	1	0.25	0.25	0	NA	NA	NA	NA
467	81.9407894736842	0	1	0.5	1.75	0.75	1.75	0.75	1.5	1	1.5	NA	NA	NA	NA
468	81.6447368421053	0	2	3	0.25	1	2.5	1	2.25	2.75	1.75	NA	NA	NA	NA
469	0.230263157894737	0	2.5	2.25	1	1.75	0.5	1	0	1.25	0.5	NA	NA	NA	NA
470	6.21710526315789	1	2	3	0.25	1	1	2	1	1	1.5	NA	NA	NA	NA
471	76.4144736842105	0	0	2	0.75	0.25	2.25	1.75	2.25	2.75	2.25	NA	NA	NA	NA
472	75.6907894736842	0	2	2	1.25	0.75	2.5	1.25	1.5	2.5	1.5	NA	NA	NA	NA
473	73.6513157894737	0	1.5	2	2.5	1	2.75	1	2.25	1.75	2	NA	NA	NA	NA
474	3.02631578947368	0	2	2.75	1.75	1.75	2.25	1.5	1.25	2.75	1.5	NA	NA	NA	NA
475	32.0394736842105	1	0.5	1.5	0.5	0	0.75	1	0.75	1.25	1.75	NA	NA	NA	NA
476	32.5328947368421	1	0.5	2.75	1.25	2	2.5	2.75	2.5	2.5	2.5	NA	NA	NA	NA
477	21.3157894736842	1	0.5	1.25	0.5	1.25	2	2.25	1.25	2.5	1.25	NA	NA	NA	NA
478	21.3486842105263	0	1.5	1.75	2.25	1.5	2.5	1	1.75	2.75	2.25	NA	NA	NA	NA
479	61.2171052631579	0	0.5	2.25	1	2	1.25	2	0	0	1.25	NA	NA	NA	NA
480	59.1776315789474	0	1	2	1.75	0.5	2.5	2.5	2.5	2.25	2.25	NA	NA	NA	NA
481	30.0328947368421	1	0.5	1.75	2	2.25	2.5	0.75	2.5	2.5	1.75	NA	NA	NA	NA
482	57.796052631579	0	1.5	1.25	2	1.75	2.25	2.5	2.75	1	0	NA	NA	NA	NA
483	54.5394736842105	0	0	0.75	1.25	0.5	0.75	0	1.5	1	0	NA	NA	NA	NA
484	15.2302631578947	1	1.5	1.5	1	1.5	1	1.25	2.5	1.75	1	NA	NA	NA	NA
485	54.2763157894737	0	2	2.75	3	2.5	1.75	1.75	2	2.25	0.25	NA	NA	NA	NA
486	52.5	0	0.5	0.5	3	0.75	3	2.5	3	3.75	1.75	NA	NA	NA	NA
487	44.6381578947368	0	1.5	1.25	2.25	2	2.5	2	2.5	2	1.75	NA	NA	NA	NA
488	6.51315789473684	1	2.5	3	0	2.5	2	2.5	0.5	1.5	1.75	NA	NA	NA	NA
489	20.5592105263158	0	0.5	1.5	3	2.25	2.25	1.75	2.25	0.5	0	NA	NA	NA	NA
490	16.0855263157895	1	0.5	2.5	1.5	1.5	0.75	2	0.75	1	2.25	NA	NA	NA	NA
491	40.7565789473684	0	3	1.25	0.75	3	1	1.5	1.25	0	1.75	NA	NA	NA	NA
492	0.625	0	1	1	0.5	2.5	1	2	0.75	1	1.5	NA	NA	NA	NA
493	22.0394736842105	1	1.5	2.25	0.25	1	2.5	2	2.75	1.5	2.5	NA	NA	NA	NA
494	86.0855263157895	0	2	3	2.5	2	2.5	2	2.5	4	1.5	NA	NA	NA	NA
495	32.796052631579	0	1	2.25	1.5	1	2	2.75	2.75	0.75	2.5	NA	NA	NA	NA
496	7.66447368421053	0	1	2	0.75	1	3	2.5	2.5	3.25	3	NA	NA	NA	NA
497	23.2894736842105	1	1.5	1	1.75	1.5	2	1.5	2	1	0.5	NA	NA	NA	NA
498	4.73684210526316	1	1	2.5	1.75	2.25	3	2	1.75	2.5	3	NA	NA	NA	NA
499	5.55921052631579	1	0.5	3	0.5	0	0	0	0	1	0.5	NA	NA	NA	NA
500	0.098684210526316	0	2	1.25	0	1.25	2	1.75	2.25	1	0.5	NA	NA	NA	NA
501	36.7434210526316	1	2.5	2.25	2	0	0.75	0.5	0.5	0.25	1	NA	NA	NA	NA
502	73.0263157894737	1	1	1	1.75	3	1.75	2	1.75	0.75	0	NA	NA	NA	NA
503	23.0263157894737	1	1	2	2.5	1	2	0.75	1.25	0.5	0.25	NA	NA	NA	NA
504	30	1	2	2.25	1.25	1.5	1.75	1.5	1.5	1	0.5	NA	NA	NA	NA
505	6.05263157894737	1	0.5	2.5	0.25	1	0.75	2	0.5	0.75	1.75	NA	NA	NA	NA
506	35.921052631579	0	0.5	2	1.25	1.5	2.75	2.25	2.5	2.25	2	NA	NA	NA	NA
507	36.0197368421053	1	3	3	1	1	1.5	1.75	1.5	2.25	1.5	NA	NA	NA	NA
508	105	0	0.5	3	0.75	0	1.75	0.75	1.5	1	2.5	NA	NA	NA	NA
509	98.0592105263158	0	0	3	0.5	1.5	1.25	2.5	1	0.5	1.5	NA	NA	NA	NA
510	13.9473684210526	1	1.5	3	2.5	3	0.5	1.25	0.75	2.25	1.5	NA	NA	NA	NA
511	93.8486842105263	0	1	2.5	0.25	1	2.5	2.75	2.5	1.75	2.75	NA	NA	NA	NA
512	78.8486842105263	0	2.5	2.5	1.25	1	1.75	1.5	1.5	1.75	1.75	NA	NA	NA	NA
513	40.1644736842105	1	1	3	1	1	1.25	1	1	0.25	1.5	NA	NA	NA	NA
514	74.0789473684211	0	1	2	1.5	0.75	2	1.75	2.75	2.25	2	NA	NA	NA	NA
515	90.7236842105263	0	1	0.25	0.5	0.75	2.25	2.5	2	1.25	2	NA	NA	NA	NA
516	57.4013157894737	1	0	1.75	1.5	1.5	2.25	2.5	2	2	2	NA	NA	NA	NA
517	5.49342105263158	1	1	2.5	2	2.25	2.25	1.5	1.25	2	0	NA	NA	NA	NA
518	5	1	2	1.5	2	1.75	2	1.75	1.5	2.25	1.5	NA	NA	NA	NA
519	19.5065789473684	1	0	1.5	1.25	1.75	2	1.75	0.75	1.75	2	NA	NA	NA	NA
520	42.9934210526316	1	2.5	1	1	2.25	2.25	1	2.25	2.25	2.5	NA	NA	NA	NA
521	6.48026315789474	1	0.5	2	1.25	0	1.5	1.5	2.5	2.25	1.5	NA	NA	NA	NA
522	81.7434210526316	0	0.5	1	0.5	1	1	0	0	0	0.75	NA	NA	NA	NA
523	50	1	0.5	3	0	1	0.75	1.25	0	1.5	1.25	NA	NA	NA	NA
524	78.5526315789474	0	0.5	0.75	2	2.25	3	2.5	1.25	3.5	1.5	NA	NA	NA	NA
525	72.3026315789474	0	1	2.25	1.5	1	1.25	1.75	1	1	1.5	NA	NA	NA	NA
526	50.3618421052632	1	1.5	1.25	2.5	2.5	0	0	0	0	0	NA	NA	NA	NA
527	67.6644736842105	0	1	2	0.25	0	1.75	1.75	1	0	1.5	NA	NA	NA	NA
528	65.1644736842105	0	0.5	3	0.75	0.25	2.25	1.5	1.25	0.75	2.25	NA	NA	NA	NA
529	47.7302631578947	1	2	2	1.5	1.75	1.75	1.5	1.75	1	0.25	NA	NA	NA	NA
530	54.375	0	0.5	0.75	1	1.5	2.25	2.5	1.75	2	1.25	NA	NA	NA	NA
531	32.2368421052632	0	1	1.5	1.25	1.5	1.75	1	1.5	1.75	1.25	NA	NA	NA	NA
532	50.625	1	2	3	1.5	1.75	2.5	2.75	1.75	3	2	NA	NA	NA	NA
533	43.1907894736842	1	2	3	0.5	0	2.5	2.75	2	2.75	2.5	NA	NA	NA	NA
534	46.3157894736842	0	0.5	1.75	2	2.25	3	2.75	2.75	2.5	2.75	NA	NA	NA	NA
535	43.7171052631579	0	2	2	0.5	1	0.5	0.75	0.25	0.25	1	NA	NA	NA	NA
536	43.0592105263158	0	0.5	1.25	2	2.5	2.5	1.75	1.5	2.5	1.25	NA	NA	NA	NA
